# Supplementary material for: The role of Plasmodium V-ATPase in vacuolar physiology and antimalarial drug uptake
Source: Proc Natl Acad Sci U S A. 2023 Jul 18;120(30):e2306420120. doi: 10.1073/pnas.2306420120 (PMC10372686; doi:10.1073/pnas.2306420120)
Supplement: Supplementary file 2 — Dataset S01 (XLSX) [file pnas.2306420120.sd01.xlsx]

## Sheet: Figure 5B-I
Chloroquine	DMSO20h		raw counts (SYBR Gold)													RAP20h		raw counts (SYBR Gold)
		conc. [nM]	100	50	25	12.5	6.25	3.125	1.5625	0.78125	0.390625	0.195312	0.0976562	RBCs only			conc. [nM]	100	50	25	12.5	6.25	3.125	1.5625	0.78125	0.390625	0.195312	0.0976562	RBCs only
	Exp1	Replicate 1	331696	357343	356176	378652	416470	574319	1692709	2087877	2102456	2158431	2106314	319168		Exp1	Replicate 1	342395	351666	336152	359215	394720	548535	1083722	1304630	1385529	1410398	1356376	343363
		Replicate 2	345848	348432	362218	365659	399112	568477	1844301	2069134	2080163	2078492	2078889	343054			Replicate 2	326580	348285	346785	366994	411283	562675	1098931	1411634	1408930	1431043	1398803	328881
		Replicate 3	329664	354348	357666	380292	398334	611112	1811083	2079366	2047513	2058188	2093696	332082			Replicate 3	345299	343117	342270	361945	393015	537188	950464	1374362	1400777	1387765	1435283	346255
	Exp2	Replicate 1	271639	277112	288476	300300	303092	362111	482140	1547944	1770885	1844260	1816516	268807		Exp2	Replicate 1	285681	274821	274644	283303	287305	351262	481803	885227	1000114	1028063	1052660	282819
		Replicate 2	279649	269182	284561	289544	296766	361794	530372	1657251	1813475	1786046	1817762	280126			Replicate 2	285804	271483	279544	293172	291178	361939	492681	868374	1050154	1037439	1061676	284871
		Replicate 3	287920	276898	284319	292934	300974	374282	570508	1669145	1844547	1820154	1836726	290965			Replicate 3	300781	284516	286021	288579	310305	364688	467608	813415	992189	1031471	1022904	302189
	Exp3	Replicate 1	293094	302330	324488	322160	355010	633995	1717744	1805334	1802681	1824216	1786127	290740		Exp3	Replicate 1	294876	285509	292145	292862	334839	539337	1172116	1230122	1260996	1267824	1231120	294225
		Replicate 2	316956	295833	297710	313711	352759	607945	1601003	1716425	1731063	1717603	1736940	312081			Replicate 2	280744	299795	307087	318784	347234	548362	1215658	1260427	1337829	1328121	1307460	281588
		Replicate 3	299934	300932	319372	334104	363811	633293	1688087	1836178	1851652	1797951	1907103	299765			Replicate 3	294161	283727	291086	299784	329545	519238	1117952	1249196	1259758	1279435	1283330	292498
Amodiaquine	DMSO20h		raw counts (SYBR Gold)													RAP20h		raw counts (SYBR Gold)
		conc. [nM]	500	250	125	62.5	31.25	15.625	7.8125	3.90625	1.95312	0.976562	0.488281	RBCs only			conc. [nM]	500	250	125	62.5	31.25	15.625	7.8125	3.90625	1.95312	0.976562	0.488281	RBCs only
	Exp1	Replicate 1	368049	364619	388104	372869	373579	984862	2071006	2116208	2068159	2163460	2317707	364047		Exp1	Replicate 1	380020	357211	357526	357856	355186	373956	1124259	1379850	1441668	1405808	1382527	380601
		Replicate 2	377545	371463	377719	360732	372950	1214695	2012964	2077081	2096841	2067854	2254500	380452			Replicate 2	362330	360804	403245	365921	360225	648468	1280716	1467607	1507938	1478132	1388473	359310
		Replicate 3	371275	370175	376696	379812	371830	1078826	1959073	2099348	2102385	2121630	2114207	367364			Replicate 3	369070	352895	355187	357987	360563	707903	1331650	1423139	1415678	1385708	1357400	369190
	Exp2	Replicate 1	284278	287865	281363	285170	273003	317381	836810	1696297	1788689	1803793	1819236	281980		Exp2	Replicate 1	300611	279586	284243	281519	281890	283986	500788	940741	1046743	1054017	1025941	300863
		Replicate 2	300759	281787	281583	276673	282092	308553	1179060	1669078	1798400	1734814	2023914	302261			Replicate 2	287337	285608	279966	286035	281297	303130	483928	1005611	1055871	1048472	1057582	286484
		Replicate 3	289623	291865	287081	291434	285845	339559	1232469	1728149	1901102	1782183	2011483	291273			Replicate 3	306961	297762	294417	291776	295350	312565	360105	935177	1026777	999305	963756	308583
	Exp3	Replicate 1	313440	313516	305487	305867	384266	1449448	1680992	1813346	1740781	1830425	1903490	298314		Exp3	Replicate 1	321095	298811	293330	287874	295525	527039	1092045	1196559	1224997	1269488	1283662	318751
		Replicate 2	314229	296378	289455	290410	381837	1352964	1659441	1720798	1651477	1642328	1692101	313970			Replicate 2	313228	307420	300638	304417	304603	524153	1125969	1313145	1292216	1315125	1351659	313514
		Replicate 3	313742	309899	307197	312888	436697	1518278	1796032	1865761	1867237	1857342	1926569	312414			Replicate 3	320591	305493	292456	292160	294675	479342	1099687	1255572	1217313	1280978	1284341	320502
Mefloquine	DMSO20h		raw counts (SYBR Gold)													RAP20h		raw counts (SYBR Gold)
		conc. [nM]	1000	500	250	125	62.5	31.25	15.625	7.8125	3.90625	1.95312	0.976562	RBCs only			conc. [nM]	1000	500	250	125	62.5	31.25	15.625	7.8125	3.90625	1.95312	0.976562	RBCs only
	Exp1	Replicate 1	411862	404214	404860	516590	773214	1318092	1934917	2139319	2073339	2128249	2173467	404309		Exp1	Replicate 1	428719	399461	390477	460648	683677	947782	1238380	1250395	1266124	1335973	1307933	424334
		Replicate 2	420134	399575	395799	529886	789751	1317513	1926364	2165940	2135157	2037784	2099204	416860			Replicate 2	408713	395189	403650	468048	702799	945724	1263567	1212887	1308386	1324164	1293804	396702
		Replicate 3	390601	389908	423930	570061	808231	1500458	2006173	2139792	2062331	2050627	2123270	388685			Replicate 3	451745	400564	403386	449933	663526	918613	1202587	1274374	1381420	1327692	1321229	444456
	Exp2	Replicate 1	317859	309298	338072	336767	525278	884277	1430124	1584671	1729528	1733990	1889155	319278		Exp2	Replicate 1	364594	309081	312754	319594	500444	651155	887154	987576	1004205	1066528	1037091	357201
		Replicate 2	337912	310194	319217	328346	520978	823808	1446418	1599853	1724840	1732090	1736762	334888			Replicate 2	354887	315429	311120	357906	510026	677307	894914	953834	1083057	1010942	1112108	356846
		Replicate 3	341418	313453	315267	330097	527141	855758	1500317	1750373	1834416	1826033	1931154	344359			Replicate 3	366414	319971	319674	323419	499783	664119	902172	980181	1016125	1063205	1000897	365309
	Exp3	Replicate 1	356884	331197	343852	446585	761955	1371310	1717172	1773507	1821937	1761437	1784737	353074		Exp3	Replicate 1	364986	329828	329067	397208	671515	935952	1182486	1208247	1274029	1232886	1280898	361571
		Replicate 2	354173	329526	332575	435690	723335	1411513	1731918	1742347	1700742	1749378	1769492	354396			Replicate 2	346150	337822	332105	394926	700882	934096	1197333	1231783	1231999	1262482	1280707	350885
		Replicate 3	351588	342563	325683	435096	725926	1422872	1732243	1779209	1867134	1874929	1814713	339072			Replicate 3	364608	331411	326147	388644	625431	852829	1173936	1255473	1232205	1259742	1219984	368280
Dihydroartemisinin	DMSO20h		raw counts (SYBR Gold)													RAP20h		raw counts (SYBR Gold)
		conc. [nM]	50	25	12.5	6.25	3.125	1.5625	0.78125	0.390625	0.195312	0.0976562	0.0488281	RBCs only			conc. [nM]	50	25	12.5	6.25	3.125	1.5625	0.78125	0.390625	0.195312	0.0976562	0.0488281	RBCs only
	Exp1	Replicate 1	298142	320758	548905	1406783	1940177	2020508	2092520	2254242	2184019	2231883	2128955	299586		Exp1	Replicate 1	299753	302443	395619	911899	1186457	1274246	1296324	1333584	1326137	1254753	1294757	300879
		Replicate 2	313891	312327	534000	1360917	1795904	1964911	2191084	2117782	2077415	2013267	2027565	310382			Replicate 2	290968	311783	385756	903194	1212675	1339003	1279286	1371175	1351189	1301703	1319786	289159
		Replicate 3	298193	313103	524847	1348195	1824367	2114189	2065301	2163254	2088108	2088044	2065846	294995			Replicate 3	303180	299930	377098	819936	1144401	1245871	1314589	1349549	1299930	1296528	1311356	303580
	Exp2	Replicate 1	263563	274664	282801	599228	1082387	1628235	1791458	1894470	1699729	1652581	1759884	265996		Exp2	Replicate 1	271155	260965	277252	471743	800284	985403	970989	1002242	1032142	1023841	1051535	269851
		Replicate 2	274411	267531	280134	529811	1008642	1497686	1740237	1759216	1488557	1564884	1551930	268613			Replicate 2	265269	267919	275479	481654	800894	1019985	1032606	1042215	1052563	1064622	1090163	266583
		Replicate 3	255381	269582	288116	539600	1084127	1504230	1804690	1841230	1202695	1426336	1445147	255648			Replicate 3	274846	267134	272794	479233	817747	977173	996374	1030469	1045052	1046332	1060265	272332
	Exp3	Replicate 1	259642	277542	385313	1074594	1550455	1779993	1746055	1855598	1831677	1827870	1816992	266077		Exp3	Replicate 1	268928	260133	331231	799790	1093494	1231794	1236353	1209330	1254849	1244308	1248814	266945
		Replicate 2	265145	254745	409130	1184107	1573016	1666716	1679350	1757914	1713490	1737623	1764206	265371			Replicate 2	256032	275032	344377	847637	1136172	1229627	1253140	1270891	1304460	1282542	1311527	256863
		Replicate 3	267065	281098	372516	1100310	1543458	1717849	1762077	1769013	1857971	1826114	1910657	265351			Replicate 3	269032	263202	342522	853736	1152969	1237814	1244796	1253374	1242884	1234951	1269877	269693
Pyrimethamine	DMSO20h		raw counts (SYBR Gold)													RAP20h		raw counts (SYBR Gold)
		conc. [nM]	1500	750	375	187.5	93.75	46.875	23.4375	11.7188	5.85938	2.92969	1.46484	RBCs only			conc. [nM]	1500	750	375	187.5	93.75	46.875	23.4375	11.7188	5.85938	2.92969	1.46484	RBCs only
	Exp1	Replicate 1	480007	477353	555701	743700	938537	1258791	1659874	2043719	2153077	2133399	2123986	466647		Exp1	Replicate 1	459659	454484	520018	667143	745215	1012285	1259250	1396254	1407173	1431864	1446621	462799
		Replicate 2	498789	496172	565082	747648	929989	1234098	1615679	2015774	2109643	2078340	2126467	499230			Replicate 2	432964	463490	527899	670215	750959	1010862	1255810	1457193	1478560	1554854	1471148	434326
		Replicate 3	480558	507247	569852	789697	939047	1248915	1647782	2128507	2150541	2109531	2195135	472123			Replicate 3	454441	444026	504598	653338	726051	987129	1267663	1381133	1423756	1434122	1474276	459418
	Exp2	Replicate 1	357765	366082	406678	538345	617226	795554	1178631	1639558	1826432	1869310	1881175	348294		Exp2	Replicate 1	351609	340455	361919	442999	507172	639021	854359	1024742	1034741	1028108	1036464	349264
		Replicate 2	375132	375129	405382	497781	601655	771959	1146027	1629088	1791983	1795161	1839317	366588			Replicate 2	333417	333686	364373	460315	515145	643883	895542	1031454	1064111	1057800	1062408	329279
		Replicate 3	355076	375967	400687	516561	636848	822979	1187107	1710131	1837529	1847916	1880671	356177			Replicate 3	349604	334561	365760	450041	507138	668082	846485	1002191	1011446	1051271	1052195	344443
	Exp3	Replicate 1	391752	411426	473204	641671	772486	1079540	1443784	1775917	1823194	1779012	1885130	402391		Exp3	Replicate 1	367944	361898	405921	537131	613923	846418	1110263	1232556	1238756	1289820	1240101	372135
		Replicate 2	395278	392175	460799	625059	758691	1063904	1417993	1773411	1773814	1772392	1769767	396627			Replicate 2	364065	380508	421848	582081	644815	885137	1131110	1286513	932899	1259534	1298642	354198
		Replicate 3	394129	424482	470212	664503	764251	1093857	1528503	1752329	1822446	1820276	1700119	396630			Replicate 3	372796	374480	407477	532663	610884	831114	1120226	1234235	860922	1083949	1102862	367515
Concanamycin A	DMSO20h		raw counts (SYBR Gold)													RAP20h		raw counts (SYBR Gold)
		conc. [nM]	10	5	2.5	1.25	0.625	0.3125	0.15625	0.078125	0.0390625	0.0195312	0.00976562	RBCs only			conc. [nM]	10	5	2.5	1.25	0.625	0.3125	0.15625	0.078125	0.0390625	0.0195312	0.00976562	RBCs only
	Exp1	Replicate 1	309542	322997	365019	1045271	2084968	2108943	2114120	2169035	2017179	2133619	2212969	300991		Exp1	Replicate 1	317652	320406	331955	355478	532494	905213	1193139	1302189	1396090	1422837	1463336	314725
		Replicate 2	316260	311993	361447	1330542	2019328	2078376	2028848	2072024	2097048	2109759	2181201	312747			Replicate 2	315295	316639	336003	362971	553832	908178	1223551	1391435	1403714	1454639	1472411	315989
		Replicate 3	312695	313322	356777	1174608	2092841	2191000	2179033	2122050	2030426	2074557	2222484	312918			Replicate 3	321044	326754	346671	385303	647448	1018326	1285350	1357055	1391430	1423580	1443711	319416
	Exp2	Replicate 1	261015	268493	276497	633067	1756459	1880114	1837058	1858365	1855354	1854103	1887366	256247		Exp2	Replicate 1	271767	258931	266588	278557	382955	603265	785496	908896	825494	847086	986662	267720
		Replicate 2	276875	260354	264827	525025	1716258	1780292	1816757	1816402	1861717	1832813	1815715	273779			Replicate 2	260089	254903	262469	276218	362761	613545	813986	904855	728275	931061	994060	258461
		Replicate 3	254255	263737	271544	702746	1763174	1897847	1834993	1827479	1827465	1841756	1919852	254732			Replicate 3	272811	260710	280481	299691	371669	577966	778833	871055	814029	738751	777487	275663
	Exp3	Replicate 1	267696	272197	307097	1332301	1757308	1734143	1723104	1689959	1670181	1778764	1775703	262691		Exp3	Replicate 1	278924	263041	285191	299813	507032	830101	1066813	1132151	1189878	1217810	1185791	280124
		Replicate 2	281845	266199	296082	1151010	1751584	1765703	1734620	1727144	1661261	1499753	1667399	281018			Replicate 2	275916	268845	285162	309255	570608	884410	1098531	1161858	1203851	1261790	1249220	273894
		Replicate 3	263847	272697	295270	1101640	1736878	1759589	1730830	1760796	1425813	1789517	1445404	265831			Replicate 3	274346	264143	280022	305398	561245	865084	1086261	1149122	1216811	1247650	1238494	276168
Bafilomycin A1	DMSO20h		raw counts (SYBR Gold)													RAP20h		raw counts (SYBR Gold)
		conc. [nM]	1000	500	250	125	62.5	31.25	15.625	7.8125	3.90625	1.95312	0.976562	RBCs only			conc. [nM]	1000	500	250	125	62.5	31.25	15.625	7.8125	3.90625	1.95312	0.976562	RBCs only
	Exp1	Replicate 1	323629	340551	353886	380786	427783	1282493	1931302	2134945	2168674	2224791	2208975	315448		Exp1	Replicate 1	345258	331563	342773	345684	370527	399415	556390	851157	1094370	1312314	1314375	348650
		Replicate 2	328638	340871	342964	364340	423290	1320528	2010896	2189772	2155987	2244829	2176139	323185			Replicate 2	328396	336843	343241	358613	370425	410850	567977	875521	1132187	1347341	1411791	331477
		Replicate 3	316904	339178	346251	352573	450035	1538157	2083323	2176321	2163648	2313841	2276404	315222			Replicate 3	338980	336826	336783	337862	370688	393157	560114	821096	1097682	1334747	1369808	341442
	Exp2	Replicate 1	254067	258015	265957	270543	314242	968179	1645764	1763780	1804725	1813093	1860337	251760		Exp2	Replicate 1	267778	257170	260611	258616	268391	291114	374241	534713	708898	834047	869675	263070
		Replicate 2	267235	262524	256030	260550	310260	926789	1557040	1721571	1771669	1764561	1762096	264150			Replicate 2	276979	258682	261275	259924	272824	290425	382287	554452	730272	844131	870371	275801
		Replicate 3	259587	259325	258171	262898	310500	991444	1601756	1743991	1793799	1830252	1888981	257844			Replicate 3	297016	269953	259342	263891	269924	285873	374957	534643	692549	847730	882932	297694
	Exp3	Replicate 1	265369	263573	270987	274872	322839	1254997	1649434	1698143	1714029	1734148	1746134	256865		Exp3	Replicate 1	267293	259674	257709	271426	285596	299790	477792	704727	949301	1065929	1157646	267424
		Replicate 2	274886	261417	269979	269249	315084	1215050	1617146	1743318	1684404	1671964	1746810	271495			Replicate 2	252119	263276	265359	279952	284106	326539	481667	741323	965119	1111818	1225986	252447
		Replicate 3	260762	261501	271008	288424	346190	1288105	1674902	1801231	1719331	1781101	1763128	256375			Replicate 3	267046	262707	261605	265074	282128	305326	462186	711964	930750	1047811	1108396	270313

## Sheet: Figure 5J
Chloroquine vs. Bafilomycin A1																Chloroquine vs. Concanamycin A
ratio 5:0			raw counts (SYBR Gold)													ratio 5:0			raw counts (SYBR Gold)
		CQ [nM]	100	50	25	12.5	6.25	3.125	1.5625	0.78125	0.390625	0.195312	0.0976562	RBCs only				CQ [nM]	100	50	25	12.5	6.25	3.125	1.5625	0.78125	0.390625	0.195312	0.0976562	RBCs only
		BafA1 [nM]	0	0	0	0	0	0	0	0	0	0	0					ConA [nM]	0	0	0	0	0	0	0	0	0	0	0
	Exp1	Replicate 1	358428	416014	685848	1788373	1843289	1901618	1891394	1910266	1911515	1865516	1824282	361200			Exp1	Replicate 1	371601	455413	815854	1931606	1954279	2011946	2010323	2022910	1992434	1970286	2042244	372764
		Replicate 2	346903	428836	723017	1834302	1912980	2026068	2033241	2026018	1955133	1938563	1929828	347346				Replicate 2	367097	457524	752090	1820799	1844214	1868548	1864900	1862368	1897689	1903221	1902188	368174
		Replicate 3	363039	417104	710599	1774279	1856867	1931348	1911554	1953312	1958975	1936999	1893013	360980				Replicate 3	369440	482635	783603	1995106	1875022	2032377	2013542	1915602	1969238	1986588	1992751	370270
	Exp2	Replicate 1	353101	398055	676879	1715501	1784708	1793185	1806891	1813951	1834085	1749299	1769748	351542			Exp2	Replicate 1	333587	424372	765041	1834285	1789983	1826842	1836827	1791746	1917669	1877099	1875410	334229
		Replicate 2	327742	406343	682904	1756971	1750223	1823307	1788992	1828066	1839094	1802774	1762191	323513				Replicate 2	355277	429133	748199	1771160	1825015	1818290	1824781	1835802	1850145	1807573	1806593	350460
		Replicate 3	343677	392799	670157	1421309	1755451	1779604	1796458	1830933	1763647	1773289	1767755	345580				Replicate 3	329074	437016	749107	1790441	1798154	1807041	1806533	1833606	1840655	1817292	1815269	328060
	Exp3	Replicate 1	304778	322426	453540	1486303	1865873	1840347	1882048	1826481	1843996	1814774	1839414	313695			Exp3	Replicate 1	288305	329530	492069	1657939	1840651	1850665	1860469	1837383	1854978	1840949	1893790	290359
		Replicate 2	293516	327427	472154	1389414	1966581	1858267	1958193	1843187	1848431	2030159	2001987	292133				Replicate 2	307080	336794	510499	1704849	1872167	1822767	1788883	1873640	1850897	1894986	1836615	305267
		Replicate 3	303360	317344	437797	1258359	1796480	1870524	1815011	1862636	1818755	1855147	1918633	300987				Replicate 3	287607	346205	512441	1714855	1946001	1887428	1912368	1873462	1912909	1861543	1984199	286857
ratio 4:1			raw counts (SYBR Gold)													ratio 4:1			raw counts (SYBR Gold)
		CQ [nM]	80	40	20	10	5	2.5	1.25	0.625	0.3125	0.15625	0.078125	RBCs only				CQ [nM]	80	40	20	10	5	2.5	1.25	0.625	0.3125	0.15625	0.078125	RBCs only
		BafA1 [nM]	200	100	50	25	12.5	6.25	3.125	1.5625	0.78125	0.390625	0.195312					ConA [nM]	4	2	1	0.5	0.25	0.125	0.0625	0.03125	0.015625	0.0078125	0.00390625
	Exp1	Replicate 1	315833	308132	823694	1748536	1838427	1922647	1873884	1880173	1903957	1929604	1913020	315833			Exp1	Replicate 1	316903	459313	961879	1888397	1964104	2062167	1918906	1911392	1980675	2025292	2093840	316903
		Replicate 2	308648	309750	837860	1776626	1913930	1974813	1902934	2002124	1927979	1957396	1943485	308648				Replicate 2	325248	419897	1046607	1878135	1900102	2144371	1917269	1919367	1941938	1980752	1882420	325248
		Replicate 3	315535	307210	671859	1743249	1888468	1997370	1858291	1815800	1934256	1923076	1855971	315535				Replicate 3	311696	454178	1019110	1896813	1902938	1964584	1858897	1927850	1999975	1953079	1982978	311696
	Exp2	Replicate 1	303009	294556	909045	1669959	1820103	1768397	1751407	1785578	1824263	1763792	1767362	303009			Exp2	Replicate 1	288097	419247	896373	1810528	1824372	1833336	1684277	1909674	1881719	1803989	1907698	312367
		Replicate 2	298072	318292	818848	1634833	1713732	1762959	1870845	1865013	1771869	1789646	1782524	298072				Replicate 2	301358	452332	943880	1792954	1823186	1836484	1720230	1803851	1828040	1785548	1832092	323103
		Replicate 3	302954	294259	648477	1492812	1670722	1737209	1699081	1779539	1837220	1788667	1791348	302954				Replicate 3	298545	453622	937266	1812148	1817643	1842430	1764205	1816645	1862501	1819945	1856420	308225
	Exp3	Replicate 1	276936	275650	478363	1576810	1773209	1820663	1536581	1770407	1764902	1771782	1867744	278681			Exp3	Replicate 1	262513	317789	555937	1710909	1820175	1862843	1569866	1793306	1719549	1829218	1860786	260941
		Replicate 2	256271	275374	484491	1549625	1740836	1804375	1629100	1864910	1711098	1876160	1884303	257404				Replicate 2	280925	337467	572965	1778040	1824245	1858098	1585943	1877269	1777376	1813896	1821542	282649
		Replicate 3	274275	276017	473361	1438852	1720224	1811334	1579444	1828467	1727407	1799967	1837318	276019				Replicate 3	263552	331750	579322	1784121	1829690	1860396	1630406	1786356	1710119	1803386	1936322	263718
ratio 3:2			raw counts (SYBR Gold)													ratio 3:2			raw counts (SYBR Gold)
		CQ [nM]	60	30	15	7.5	3.75	1.875	0.9375	0.46875	0.234375	0.117188	0.0585938	RBCs only				CQ [nM]	60	30	15	7.5	3.75	1.875	0.9375	0.46875	0.234375	0.117188	0.0585938	RBCs only
		BafA1 [nM]	400	200	100	50	25	12.5	6.25	3.125	1.5625	0.78125	0.390625					ConA [nM]	8	4	2	1	0.5	0.25	0.125	0.0625	0.03125	0.015625	0.0078125
	Exp1	Replicate 1	309953	305481	329823	1155414	1769852	1856418	1875808	1838481	1919750	1905969	1912302	308022			Exp1	Replicate 1	306298	329144	751284	1898080	1946925	1955619	1958374	2000794	1896640	1970573	2022156	308587
		Replicate 2	294689	320152	337506	1211482	1800713	1910696	1933797	1920532	1930729	1949666	1979239	294512				Replicate 2	295327	313375	944227	1802459	1874986	1883809	1909175	1899529	1894507	1851997	1891616	296521
		Replicate 3	309608	306700	332623	1177423	1764123	1855068	1880142	1886873	1834112	1903617	1892642	314074				Replicate 3	312312	334014	854363	1911624	1918036	1945348	1993243	2031328	1920592	1992882	1947802	308998
	Exp2	Replicate 1	295978	298561	343558	1143844	1665818	1727462	1742157	1748245	1763786	1771246	1772144	319566			Exp2	Replicate 1	290009	306352	1275128	1791989	1772244	1769184	1770579	1807068	1814328	1801571	1824215	289752
		Replicate 2	278839	291941	333931	1148780	1644349	1740119	1774165	1766780	1917980	1779573	1780377	304950				Replicate 2	302636	308497	1393870	1749790	1767791	1791765	1763820	1783180	1788825	1757033	1727877	299188
		Replicate 3	297392	298351	333843	1101805	1646436	1769537	1690172	1770109	1791656	1783330	1740497	322881				Replicate 3	285246	303816	1431472	1763001	1792112	1824083	1775690	1814298	1763040	1781315	1915596	284455
	Exp3	Replicate 1	269774	270182	304291	1014409	1651263	1793224	1853337	1811839	1882375	1908385	1880477	269481			Exp3	Replicate 1	263418	272388	848779	1782490	1809106	1854617	1867204	1866975	1849223	1885227	1848030	263449
		Replicate 2	253443	273114	294892	1007863	1654169	1821643	1847629	1859300	1917503	1900224	1908280	255433				Replicate 2	270333	274281	1109179	1822970	1861110	1817610	1889175	1871927	1913626	1878949	1893451	269328
		Replicate 3	266881	270280	302955	1064124	1653954	1789054	1816120	1833079	1882530	1812209	1867590	268584				Replicate 3	259944	276819	1255995	1842701	1881867	1880485	1876380	1870158	1888179	1928829	1902973	253170
ratio 2:3			raw counts (SYBR Gold)													ratio 2:3			raw counts (SYBR Gold)
		CQ [nM]	40	20	10	5	2.5	1.25	0.625	0.3125	0.15625	0.078125	0.0390625	RBCs only				CQ [nM]	40	20	10	5	2.5	1.25	0.625	0.3125	0.15625	0.078125	0.0390625	RBCs only
		BafA1 [nM]	600	300	150	75	37.5	18.75	9.375	4.6875	2.34375	1.17188	0.585938					ConA [nM]	12	6	3	1.5	0.75	0.375	0.1875	0.09375	0.046875	0.0234375	0.0117188
	Exp1	Replicate 1	299263	289781	303167	476053	1464538	1772119	1854898	1891964	1780684	1783959	1872760	303809			Exp1	Replicate 1	289036	310740	1322860	1862031	1886663	1941535	1909216	1888279	1895423	1926249	1905970	287912
		Replicate 2	282420	296000	306363	496077	1501627	1826070	1882940	1906558	1845552	1902379	1895998	286087				Replicate 2	304322	308098	1347942	1802947	1879167	1874411	1866869	1827589	1760651	1880223	1878468	305227
		Replicate 3	292481	295759	297111	473038	1455813	1768778	1900293	1911207	1837183	1848454	1852634	294007				Replicate 3	295435	305039	1488092	1608739	1619144	1555697	1538103	1612941	1886301	2021225	1967520	292607
	Exp2	Replicate 1	287010	284438	302430	593657	1493366	1692442	1695843	1657720	1682131	1639106	1772720	286548			Exp2	Replicate 1	282760	293402	565917	1685836	1805219	1739250	1790781	1737616	1705416	1613743	1809083	278587
		Replicate 2	271213	285891	291112	572886	1501809	1702757	1714572	1747706	1687420	1675896	1788453	275585				Replicate 2	291149	298753	571480	1696140	1767247	1781646	1773171	1740255	1733912	1672407	1752250	290548
		Replicate 3	288322	290972	296776	564843	1462408	1608369	1694973	1668997	1542938	1676047	1824506	287930				Replicate 3	275873	294819	581315	1701338	1798972	1773510	1744468	1739446	1706647	1661426	1812435	276496
	Exp3	Replicate 1	270606	263798	271568	420571	1349316	1746574	1909671	1843285	1899288	1839099	1814536	272680			Exp3	Replicate 1	259973	266911	403266	1671883	1809206	1854364	1887996	1836379	1865688	1849490	1869459	257277
		Replicate 2	254931	266538	270529	429080	1293746	1795475	1884099	1908380	1933130	1921293	1866597	260018				Replicate 2	277651	268510	407314	1727654	1851458	1888042	1887147	1877662	1875606	1870453	1856530	276234
		Replicate 3	267535	256569	270351	414492	1317708	1727844	1869885	1872308	1827099	1843353	1844345	268496				Replicate 3	262007	272979	487686	1727646	1780684	1870659	1902609	1911312	1941050	1905524	1927806	258062
ratio 1:4			raw counts (SYBR Gold)													ratio 1:4			raw counts (SYBR Gold)
		CQ [nM]	20	10	5	2.5	1.25	0.625	0.3125	0.15625	0.078125	0.0390625	0.0195312	RBCs only				CQ [nM]	20	10	5	2.5	1.25	0.625	0.3125	0.15625	0.078125	0.0390625	0.0195312	RBCs only
		BafA1 [nM]	800	400	200	100	50	25	12.5	6.25	3.125	1.5625	0.78125					ConA [nM]	16	8	4	2	1	0.5	0.25	0.125	0.0625	0.03125	0.015625
	Exp1	Replicate 1	307479	294543	304432	338597	1127705	1743121	1869042	1857012	1944465	1912026	1923660	304820			Exp1	Replicate 1	300991	305041	333212	1501021	1915277	1966050	1881667	1903444	1931408	2034757	1932694	287494
		Replicate 2	294972	297964	305726	345170	1177742	1853255	1878240	1967350	1936854	1927164	2018111	295900				Replicate 2	301370	296295	317399	1409046	1834616	1844728	1888844	1912749	1929222	1889070	1854385	300354
		Replicate 3	310128	295661	298725	350744	1164400	1790095	1837766	1877160	1899567	1860410	1915686	306975				Replicate 3	299764	314109	337339	1596567	1902338	1909482	1919528	1953200	1938235	1907054	2081808	298028
	Exp2	Replicate 1	289730	286222	297971	362352	1159843	1667228	1753691	1734843	1819343	1757900	1758340	289162			Exp2	Replicate 1	277932	283982	345932	1530665	1733546	1839339	1867866	1783693	1819994	1825356	1771933	276062
		Replicate 2	273451	284879	293960	385187	1146230	1661330	1817867	1785470	1802196	1782004	1778533	275276				Replicate 2	296407	282380	344348	1527296	1767458	1807795	1767049	1770748	1826656	1785202	1733643	290269
		Replicate 3	300096	283599	292782	350706	1090201	1666585	1785576	1769481	1794934	1808459	1706884	302170				Replicate 3	275164	283578	359151	1620913	1763808	1874727	1818835	1784256	1792186	1784112	1842703	278081
	Exp3	Replicate 1	262486	257906	274310	322162	1132956	1644836	1824589	1816431	1873945	1777244	1868416	259495			Exp3	Replicate 1	248144	257029	286307	1105317	1820239	1854948	1891919	1872234	1864943	1870124	1871303	240478
		Replicate 2	244605	254258	278159	323400	1132875	1662573	1842150	1877575	1876248	1912972	1864846	248314				Replicate 2	264248	262631	294300	1161583	1821076	1848748	1888129	1914201	1901478	1858568	1870542	268515
		Replicate 3	259189	258088	269897	328604	1152500	1689913	1817091	1844628	1819601	1835986	1880433	264568				Replicate 3	250458	264382	388645	1661500	1931123	1876958	1933967	1891896	1887924	1800976	2003862	247945
ratio 0:5			raw counts (SYBR Gold)													ratio 0:5			raw counts (SYBR Gold)
		CQ [nM]	0	0	0	0	0	0	0	0	0	0	0	RBCs only				CQ [nM]	0	0	0	0	0	0	0	0	0	0	0	RBCs only
		BafA1 [nM]	1000	500	250	125	62.5	31.25	15.625	7.8125	3.90625	1.95312	0.976562					ConA [nM]	20	10	5	2.5	1.25	0.625	0.3125	0.15625	0.078125	0.0390625	0.0195312
	Exp1	Replicate 1	307638	294778	296215	316857	682893	1621083	1807689	1834491	1942428	1879165	1901803	305405			Exp1	Replicate 1	306620	296758	305741	488101	1739429	1893411	1896318	2005138	1917874	1953804	2098703	299897
		Replicate 2	294308	293914	297282	329091	736567	1714998	1842139	1987086	1939367	1912068	1961750	296102				Replicate 2	302335	290913	306150	573446	1765711	1849047	1886449	1885238	1910964	1903018	1911818	302846
		Replicate 3	301679	293193	299930	322325	722789	1643903	1822893	1871136	1873732	1861370	1853257	300482				Replicate 3	285700	308732	316782	675378	1827215	1991223	1909645	2066146	2072699	2039995	1956211	286741
	Exp2	Replicate 1	298402	284856	296352	322955	753372	1591864	1747312	1707739	1721457	1805049	1792617	293565			Exp2	Replicate 1	283920	284292	307014	832813	1709993	1811294	1876116	1850675	1738694	1854311	1861518	273862
		Replicate 2	279926	285675	297058	321467	708513	1561649	1781171	1767166	1754739	1823451	1788940	278648				Replicate 2	296056	288236	309420	827458	1728107	1783148	1847366	1822905	1764917	1802602	1773817	291230
		Replicate 3	293192	287840	294575	326402	649053	1554996	1751641	1736889	1693966	1775921	1739779	294776				Replicate 3	277085	285517	308403	877853	1735077	1813225	1837984	1762573	1734233	1795210	1856694	273468
	Exp3	Replicate 1	267305	259696	272425	282696	603941	1440830	1771101	1741072	1765885	1758442	1838033	265138			Exp3	Replicate 1	256564	257657	272950	606885	1734150	1841898	1902427	1878385	1868692	1961609	1902617	252286
		Replicate 2	249396	263077	270917	278731	595044	1470844	1789606	1828942	1889360	1970597	1855341	256248				Replicate 2	268757	263882	277521	641617	1753875	1855826	1837410	1869739	1844866	1841418	1845638	266122
		Replicate 3	270246	261326	271134	279261	600407	1504948	1743988	1811054	1711301	1894351	1805387	267614				Replicate 3	251338	265296	285571	957166	1821308	1827258	1909014	1838006	1795579	1790215	1758436	254550

## Sheet: Figure S9
Chloroquine	DMSO20h		raw counts (SYBR Gold)														RAP20h		raw counts (SYBR Gold)
		conc. [nM]	1500	750	375	187.5	93.75	46.875	23.4375	11.7188	5.85938	2.92969	1.46484	0.732422	RBCs only			conc. [nM]	1500	750	375	187.5	93.75	46.875	23.4375	11.7188	5.85938	2.92969	1.46484	0.732422	RBCs only
	Exp1	Replicate 1	774791	770158	785727	884963	1130545	1593747	1672405	1751136	1957508	1835070	1764235	1994400	766458		Exp1	Replicate 1	887314	830828	864835	915072	990422	1284862	1341177	1358458	1710661	1390254	1386434	1401475	846888
		Replicate 2	776060	751636	800529	876246	1150548	1490559	1567225	1631500	1956881	1640505	1676424	1633261	777653			Replicate 2	848581	894941	871604	960331	1018334	1260091	1377387	1421755	1418411	1409103	1484620	1463583	896840
		Replicate 3	741700	768394	800620	920030	1166654	1462480	1613578	1669456	1712466	1793169	1717387	1763437	767351			Replicate 3	891491	841707	850172	892851	983040	1214149	1320698	1354743	1331634	1418377	1351868	1372608	858534
	Exp2	Replicate 1	844025	828104	865574	918766	1084956	1232102	1670246	1531745	1563456	1568265	1585924	1602809	825618		Exp2	Replicate 1	866231	827766	843299	838127	910809	1045809	1282238	1234175	1256375	1278305	1294784	1280155	868897
		Replicate 2	837395	780131	809777	892181	1034265	1188817	1512481	1415186	1476251	1451243	1458120	1483851	849184			Replicate 2	814599	795928	816854	907129	973157	1075509	1349170	1377760	1377192	1411862	1405697	1406474	818368
		Replicate 3	818396	809795	828617	911760	1102013	1221038	1534298	1503822	1561715	1496390	1522364	1578421	773944			Replicate 3	856456	806086	793341	824523	931011	1045882	1189529	1221539	1229137	1319676	1250598	1267702	849933
	Exp3	Replicate 1	512162	551240	568688	619303	758625	1015491	1189452	1670527	1505442	1531348	1562957	1607315	530972		Exp3	Replicate 1	654699	603442	602005	603380	627273	767677	825192	1070293	993557	1026903	1031422	1012286	648676
		Replicate 2	516388	506701	543760	613861	719185	972702	1124019	1670207	1452027	1478482	1441738	1409751	530190			Replicate 2	579779	569974	599404	606357	652450	769454	884194	1178482	1004641	1045712	1059027	1066383	586425
		Replicate 3	488346	498453	545665	577047	746894	975807	1134046	1547667	1483132	1461234	1511048	1530497	489446			Replicate 3	633963	583005	582367	586584	622399	733512	842509	922432	971430	993175	1044338	1058422	602370
	Exp4	Replicate 1	426069	397247	432569	501175	642665	935033	1191542	1437816	1442152	1519371	1539441	1511200	415662		Exp4	Replicate 1	477411	452586	452036	473288	517704	697404	818288	866059	926530	946536	978719	915701	478784
		Replicate 2	424100	397175	427171	499416	648489	907436	1157509	1343008	1378208	1383878	1411904	1359936	418777			Replicate 2	452858	448496	449185	478440	503332	647406	800815	876371	922814	957527	997289	973285	448359
		Replicate 3	398790	394545	406215	476964	574890	847900	1086758	1341984	1379246	1455598	1598914	1432141	396626			Replicate 3	473240	438339	456932	477860	523715	671899	810820	871746	902475	916758	931972	945866	490528
Amodiaquine	DMSO20h		raw counts (SYBR Gold)														RAP20h		raw counts (SYBR Gold)
		conc. [nM]	1000	500	250	125	62.5	31.25	15.625	7.8125	3.90625	1.95312	0.976562	0.488281	RBCs only			conc. [nM]	1000	500	250	125	62.5	31.25	15.625	7.8125	3.90625	1.95312	0.976562	0.488281	RBCs only
	Exp1	Replicate 1	984049	982136	1017554	954437	1037095	1162127	1422459	1552745	1681678	1615974	1601630	1639232	952843		Exp1	Replicate 1	801346	820175	815455	832754	813292	872851	1089661	1230020	1282518	1256940	1285261	1287829	813292
		Replicate 2	968834	922619	922389	893060	990544	1095231	1383705	1483532	1492528	1470819	1511770	1487531	953091			Replicate 2	864690	795879	871696	813077	819064	980486	1101536	1275504	1390593	1382782	1412212	1423483	819064
		Replicate 3	963984	970993	958671	959387	1008796	1153793	1447878	1513503	1608838	1612855	1523789	1596653	965332			Replicate 3	779339	786820	785527	822190	810626	887314	1101253	1253859	1278401	1276944	1245792	1316210	810626
	Exp2	Replicate 1	978494	1009569	1078059	1036943	1113063	1237360	1709423	1723971	1775916	1880813	1846886	1846736	936327		Exp2	Replicate 1	805136	844004	842426	826297	830029	939680	1241669	1295566	1325147	1356233	1390930	1349436	826297
		Replicate 2	962555	955922	961159	968184	1053949	1198452	1547143	1577284	1580378	1599512	1562723	1621812	956881			Replicate 2	806190	843359	812275	789931	806255	921908	1379267	1455404	1339686	1355717	1384961	1413410	789931
		Replicate 3	914804	950823	1003104	1013317	1074416	1241430	1674261	1686895	1700312	1719552	1773854	1799143	891942			Replicate 3	817673	838033	824424	824204	804022	942841	1299548	1297050	1271985	1350657	1380189	1327016	824204
	Exp3	Replicate 1	622177	655316	655549	685325	715481	836001	1076376	1400749	1494072	1535592	1566064	1565940	615008		Exp3	Replicate 1	545317	509587	567157	546764	517104	555128	752140	970836	997666	996735	1007466	1000553	517104
		Replicate 2	646388	600817	634593	650423	654504	769420	1027369	1343233	1403720	1422891	1417140	1396189	608391			Replicate 2	515838	504756	556716	515313	511583	614147	873753	995402	993635	1001099	1030237	1081210	511583
		Replicate 3	589692	603742	651180	671556	655710	801022	1070704	1368491	1462072	1407383	1532091	1521426	618133			Replicate 3	509688	503378	530500	531708	513670	522253	693651	937792	974890	1014999	992981	1018030	513670
	Exp4	Replicate 1	515973	601687	663621	621096	652664	895396	1264183	1446150	1481311	1498556	1474880	1551926	533399		Exp4	Replicate 1	428987	408379	437896	418812	413614	492659	744664	890205	936396	943707	978410	973707	413614
		Replicate 2	562734	582581	620812	602271	691213	943886	1257190	1431447	1442231	1413617	1396381	1500517	557407			Replicate 2	427460	411384	431314	395286	413687	557100	908158	1021457	942921	951665	1061607	993227	413687
		Replicate 3	527013	610629	600850	618619	660429	888499	1262375	1403194	1441294	1424945	1462873	1594640	519516			Replicate 3	423259	406453	440027	424504	412938	447260	682883	947582	963552	966142	902371	923727	412938
Mefloquine	DMSO20h		raw counts (SYBR Gold)														RAP20h		raw counts (SYBR Gold)
		conc. [nM]	10000	5000	2500	1250	625	312.5	156.25	78.125	39.0625	19.5312	9.76562	4.88281	RBCs only			conc. [nM]	10000	5000	2500	1250	625	312.5	156.25	78.125	39.0625	19.5312	9.76562	4.88281	RBCs only
	Exp1	Replicate 1	906630	912329	914933	934915	904654	959478	1058562	1201568	1363883	1566619	1573267	1620280	852803		Exp1	Replicate 1	723652	737902	735900	755269	723652	777611	738890	852803	1011154	1143161	1243469	1240540	733467
		Replicate 2	855605	896214	900889	884042	858283	872687	1007770	1145617	1263665	1401140	1506133	1483526	905523			Replicate 2	743977	750612	763808	790722	743977	810814	814308	905523	1006921	1143260	1280520	1286434	705542
		Replicate 3	855970	864911	892111	901723	894264	981807	1080021	1156130	1343154	1539719	1533674	1582065	860383			Replicate 3	734610	739240	733682	779338	734610	706020	762058	860383	995560	1137242	1202830	1221457	589683
	Exp2	Replicate 1	871221	860054	898533	859399	866145	891675	1078756	1341863	1479578	1731820	1745043	1786466	866145		Exp2	Replicate 1	702804	722883	678801	769175	697062	669619	727115	863625	1045418	1261878	1354788	1366712	697062
		Replicate 2	823380	802152	866268	856389	845271	917324	1004027	1240178	1407940	1601719	1657735	1617062	845271			Replicate 2	693811	705715	718149	771557	712550	707361	833203	907960	1077961	1374739	1419872	1492575	712550
		Replicate 3	834882	849150	903109	908140	837353	909264	1098938	1264387	1434923	1599042	1688029	1733357	837353			Replicate 3	729845	720018	702807	765981	723443	710446	739301	892566	1053113	1282789	1284020	1349651	723443
	Exp3	Replicate 1	628764	627661	618365	617571	612116	630202	770005	915979	1120568	1277494	1483777	1515228	629379		Exp3	Replicate 1	500786	455504	491314	458487	497369	439224	476472	548462	727352	849720	931440	952720	439224
		Replicate 2	605510	623052	606965	614642	617021	625689	732234	885914	998556	1192667	1296150	1346268	619401			Replicate 2	471700	494348	550070	507008	485842	483972	541707	665759	826927	877327	979085	1064510	483972
		Replicate 3	658621	680167	634604	673032	631131	679761	796571	928639	1040734	1209828	1311270	1394075	632586			Replicate 3	499578	454869	471628	462845	477851	466408	477466	547614	687605	830319	898759	951741	466408
	Exp4	Replicate 1	640541	581354	624599	644518	625817	614119	741735	934384	1063773	1387582	1539572	1528213	614119		Exp4	Replicate 1	408204	447599	413402	390212	420841	395767	449503	598751	657485	818640	842767	863516	395767
		Replicate 2	623805	579743	607458	611849	576176	599780	712126	909822	1027519	1239870	1357540	1387674	599780			Replicate 2	405628	438473	410333	421641	410153	407953	486551	712795	715616	862258	913431	1017318	407953
		Replicate 3	620330	586310	663312	624608	592214	653110	787075	1100882	1069229	1410900	1381929	1442253	653110			Replicate 3	437493	466934	442036	396091	439724	409171	424811	531187	666829	805660	868355	892167	409171
Dihydroartemisinin	DMSO20h		raw counts (SYBR Gold)														RAP20h		raw counts (SYBR Gold)
		conc. [nM]	500	250	125	62.5	31.25	15.625	7.8125	3.90625	1.95312	0.976562	0.488281	0.244141	RBCs only			conc. [nM]	500	250	125	62.5	31.25	15.625	7.8125	3.90625	1.95312	0.976562	0.488281	0.244141	RBCs only
	Exp1	Replicate 1	675065	678662	722423	740006	964512	1369090	1612503	1752819	1795992	1803506	1871948	1844744	670742		Exp1	Replicate 1	676672	649584	633091	706055	826862	1271981	1422292	1390008	1429177	1418362	1441762	1416354	697005
		Replicate 2	669734	715041	663497	737254	979238	1740116	1832038	1633470	1658123	1668968	1679321	1677206	694345			Replicate 2	687625	691125	675950	705016	903334	1321081	1482373	1452260	1460955	1438003	1535654	1524913	660897
		Replicate 3	684892	698348	737302	751920	995191	1501644	1614559	1688330	1718953	1741974	1770055	1765971	701912			Replicate 3	703186	657831	666991	702306	848200	875727	1258518	1386776	1392153	1407322	1382961	1384881	700988
	Exp2	Replicate 1	701009	719345	699387	730394	895089	1188215	1415306	1496408	1556087	1563619	1525938	1620285	704465		Exp2	Replicate 1	689680	639572	632444	646714	711805	924350	1139152	1226723	1269784	1271481	1281623	1282312	652467
		Replicate 2	704274	628522	687078	691036	847553	1112412	1334965	1434812	1479998	1447620	1417980	1457902	705345			Replicate 2	639418	647597	660647	648457	773701	953327	1222445	1254002	1347372	1353481	1419449	1454789	656722
		Replicate 3	695156	671172	710144	667380	852520	1140158	1389658	1482020	1480688	1462063	1488953	1533281	683393			Replicate 3	674463	626829	622033	656429	755209	983125	1172856	1247313	1284364	1267809	1294503	1293800	651030
	Exp3	Replicate 1	413507	403871	390868	410766	514048	819677	1193690	1360020	1474106	1471999	1745339	1554137	417053		Exp3	Replicate 1	413636	392142	385482	389616	450905	622525	850958	955889	1018930	1019294	1076423	1023750	417528
		Replicate 2	428377	394185	406961	403216	494997	837563	1161500	1326103	1416687	1410341	1618142	1384388	435628			Replicate 2	400122	391103	376987	400055	431671	580422	850677	974542	995531	1016566	1102217	1071598	404769
		Replicate 3	412409	416497	404753	412067	502085	886960	1189214	1370749	1436059	1423539	1695063	1511133	398235			Replicate 3	429728	393052	393733	421308	430894	615555	841881	931312	997910	1002219	1000456	1014675	420138
	Exp4	Replicate 1	387822	395582	401385	412739	478102	839951	1205182	1387751	1435302	1471857	1606231	1520221	396985		Exp4	Replicate 1	374412	352236	349021	359186	413367	585371	853267	906092	943200	958858	958089	939226	377675
		Replicate 2	420774	391105	390214	409251	625547	1014644	1270916	1390575	1392584	1437107	1458266	1456732	379168			Replicate 2	371429	356527	360586	387865	458069	686163	877691	946196	968153	965978	1066289	977021	362287
		Replicate 3	391850	403228	402306	421022	573920	987334	1379515	1451686	1433573	1479525	1483769	1499710	391668			Replicate 3	389070	352686	346137	361308	422882	586667	823932	914532	926519	968861	936956	962554	397420
Pyrimethamine	DMSO20h		raw counts (SYBR Gold)														RAP20h		raw counts (SYBR Gold)
		conc. [nM]	10000	5000	2500	1250	625	312.5	156.25	78.125	39.0625	19.5312	9.76562	4.88281	RBCs only			conc. [nM]	10000	5000	2500	1250	625	312.5	156.25	78.125	39.0625	19.5312	9.76562	9.76562	RBCs only
	Exp1	Replicate 1	761463	746502	820609	788509	813076	879632	990983	1209419	1654998	1653489	1798429	1860317	764129		Exp1	Replicate 1	754159	726589	721483	715012	744895	767271	888678	1030296	1274443	1348215	1475428	1427075	754011
		Replicate 2	800481	778376	753532	763259	781549	842953	986179	1203125	1478094	1560664	1773566	1767755	781808			Replicate 2	719054	693059	719950	705809	741416	797031	900788	1075043	1324983	1324699	1464654	1514037	717031
		Replicate 3	737246	773104	759319	765410	784405	869310	975158	1196879	1486482	1923512	1790097	1790044	738585			Replicate 3	757409	745195	710442	713529	730807	760895	901042	1078988	1300522	1637914	1454777	1455751	747688
	Exp2	Replicate 1	911735	922785	930983	916095	935664	1005276	1075111	1226683	1426217	1575178	1622248	1612328	928353		Exp2	Replicate 1	786379	717113	723200	710014	719698	750143	824637	930854	1154550	1211248	1246552	1227228	762883
		Replicate 2	941340	878298	855289	856533	874982	931807	1031480	1195784	1390132	1443794	1492544	1469885	940022			Replicate 2	752674	761700	741264	741495	735841	787402	899488	1048696	1231358	1263319	1292940	1318845	770239
		Replicate 3	886237	883199	888183	875995	880605	917157	1031984	1203449	1430907	1470671	1545058	1557492	879772			Replicate 3	799721	749625	723797	718066	741708	766564	862191	994587	1217489	1268755	1246573	1244247	779810
	Exp3	Replicate 1	449543	426919	459039	441240	465613	512108	585376	755065	1048316	1339558	1470337	1518369	433679		Exp3	Replicate 1	451291	412336	418420	421534	426386	447203	506492	635220	798805	969778	991035	980206	440769
		Replicate 2	449033	425569	431457	439270	452717	488550	569914	744565	958127	1282330	1394529	1393060	430762			Replicate 2	402401	408106	409948	416197	426454	469690	535889	798303	735464	963260	1035413	1054767	410804
		Replicate 3	425342	427864	432727	450109	449204	515112	579217	742033	955450	1299164	1432877	1471971	419563			Replicate 3	443549	407054	400025	418145	415597	442914	485834	555470	848207	1004443	1016179	990063	442806
	Exp4	Replicate 1	398787	382991	399122	404321	426255	505244	575502	745977	961440	1298737	1457867	1545408	388487		Exp4	Replicate 1	370278	354415	351879	357575	376397	391473	442493	548308	791878	939208	979386	984832	377011
		Replicate 2	409786	378660	372460	388946	409966	472233	560390	715258	812092	1139975	1334792	1371862	406493			Replicate 2	350611	356918	355057	395043	371328	389881	434550	498382	632679	802796	976165	1016837	345442
		Replicate 3	386603	392324	390783	400479	410483	446935	515228	611003	987215	1255474	1426662	1521189	390319			Replicate 3	372753	342081	356895	362910	381015	399439	450691	538762	698814	860075	1026399	948085	373069
Concanamycin A	DMSO20h		raw counts (SYBR Gold)														RAP20h		raw counts (SYBR Gold)
		conc. [nM]	50	25	12.5	6.25	3.125	1.5625	0.78125	0.390625	0.195312	0.0976562	0.0488281	0.0244141	RBCs only			conc. [nM]	50	25	12.5	6.25	3.125	1.5625	0.78125	0.390625	0.195312	0.0976562	0.0488281	0.0244141	RBCs only
	Exp1	Replicate 1	590592	588999	578901	605652	723225	1271158	1677185	1705220	1758166	1798725	1839649	1892404	591386		Exp1	Replicate 1	601190	558557	557493	568248	591017	662133	754156	994235	1165661	1288453	1375952	1376529	587825
		Replicate 2	591388	567566	599707	614508	727191	1260560	1627507	1664778	1701232	1648880	1726897	1744609	597306			Replicate 2	572388	566005	571827	561340	600426	671126	818255	1063836	1262520	1281806	1452154	1409421	576523
		Replicate 3	589784	605550	617597	637176	796897	1435139	1647166	1769590	1748494	1700220	1818753	1786490	565592			Replicate 3	628093	567830	570036	569721	592450	653258	756821	981867	1120653	1265397	1361795	1372161	613119
	Exp2	Replicate 1	607008	611973	596929	605196	652426	1213991	1741409	1754874	1791155	1807859	1823571	1842758	611023		Exp2	Replicate 1	621826	593308	590144	597195	643368	685196	770774	971156	1151761	1214836	1282849	1285587	619919
		Replicate 2	625265	595543	599125	606484	621830	1216925	1633093	1694315	1721253	1714127	1707296	1696125	600663			Replicate 2	593687	595201	593898	619835	637507	678841	857214	1002054	1143842	1240707	1385012	1358831	598551
		Replicate 3	590987	589749	604516	613998	641060	1246612	1655110	1737215	1746826	1732087	1762635	1789153	594771			Replicate 3	629873	594165	594484	613748	656475	710061	864361	1042169	1121994	1199125	1252242	1287350	620199
	Exp3	Replicate 1	406489	415168	419363	478389	771254	1267333	1420219	1390907	1514985	1483691	1545397	1524549	402089		Exp3	Replicate 1	419311	385335	417592	403166	425394	454103	573035	685847	935683	972616	1017364	994286	404104
		Replicate 2	436280	409998	405958	484018	889468	1281145	1395838	1295481	1422645	1321587	1336052	1314433	412087			Replicate 2	383537	377332	403189	421680	451217	555349	686802	831911	947744	969323	1021864	1059911	411010
		Replicate 3	399675	426697	437383	499377	1003739	1335639	1418035	1332370	1434689	1363151	1440162	1427848	398955			Replicate 3	416841	388772	408639	405612	443114	466885	611352	689348	882709	921551	957530	983103	399812
	Exp4	Replicate 1	353260	366715	381536	421233	848419	1422190	1458471	1544931	1495967	1537268	1564950	1540533	359600		Exp4	Replicate 1	362632	346180	337165	354396	373037	377828	485902	679141	819137	858676	902829	919134	362632
		Replicate 2	371543	359075	386790	435922	856104	1312295	1406309	1452179	1405458	1407280	1417881	1397877	339319			Replicate 2	341312	347311	353238	358431	368982	430732	502800	714245	756994	845194	895610	902095	341312
		Replicate 3	357387	366710	396317	408103	546425	1133641	1353586	1429352	1437003	1472722	1498081	1499599	373011			Replicate 3	363788	334314	351710	367586	380145	396809	491392	608099	726006	837830	852501	730101	363788
Bafilomycin A1	DMSO20h		raw counts (SYBR Gold)														RAP20h		raw counts (SYBR Gold)
		conc. [nM]	750	375	187.5	93.75	46.875	23.4375	11.7188	5.85938	2.92969	1.46484	0.732422	0.366211	RBCs only			conc. [nM]	750	375	187.5	93.75	46.875	23.4375	11.7188	5.85938	2.92969	1.46484	0.732422	0.366211	RBCs only
	Exp1	Replicate 1	624129	604427	663932	633977	637125	1134295	1556642	1595985	1609597	1629232	1577224	1774401	643750		Exp1	Replicate 1	602005	573553	569512	562531	574517	563401	704915	911706	1088476	1143085	1221613	1245524	575454
		Replicate 2	654248	621316	631691	595260	705004	1169479	1502714	1540946	1544826	1499373	1458258	1576598	640283			Replicate 2	567355	573619	572966	575185	577657	590315	709062	936833	1107950	1232557	1246286	1251466	576176
		Replicate 3	632735	636893	635483	650222	731703	1234187	1543687	1602496	1517752	1511799	1506786	1564597	567295			Replicate 3	613328	584779	557192	570412	571064	601755	710774	922677	1011192	1137568	1182933	1221044	574524
	Exp2	Replicate 1	607008	611973	596929	605196	652426	1213991	1741409	1754874	1791155	1807859	1823571	1842758	602738		Exp2	Replicate 1	590173	562790	552497	555382	554087	560500	701926	924809	1124906	1281768	1334168	1309414	568840
		Replicate 2	625265	595543	599125	606484	621830	1216925	1633093	1694315	1721253	1714127	1707296	1696125	615429			Replicate 2	557487	558985	556922	591348	567845	585130	728193	979367	1146121	1272504	1355184	1426115	563375
		Replicate 3	590987	589749	604516	613998	641060	1246612	1655110	1737215	1746826	1732087	1762635	1789153	605703			Replicate 3	601793	550566	574042	548809	572139	595881	738349	944447	1128987	1241768	1322480	1335413	578669
	Exp3	Replicate 1	384308	378301	397235	377559	401106	738857	1284104	1414864	1519972	1497790	1558399	1571305	382033		Exp3	Replicate 1	400548	372256	371214	375551	384491	378784	427715	553176	744257	850116	929164	971848	391168
		Replicate 2	402561	377517	381298	382615	389896	780571	1229131	1324637	1425955	1405024	1431725	1421164	406282			Replicate 2	368863	366279	363538	380347	376827	391229	437770	571400	723535	878953	942922	1030832	361951
		Replicate 3	381884	381174	395154	395108	404343	761870	1242431	1344688	1421551	1428676	1454798	1508172	380382			Replicate 3	403796	378516	379981	376729	376953	392263	433730	564989	735536	848262	873295	975566	398270
	Exp4	Replicate 1	388132	387398	393622	370454	413791	728690	1302747	1452356	1527526	1763053	1619650	1638469	380950		Exp4	Replicate 1	364365	343113	336780	346821	356765	365345	396041	490421	652504	801043	862115	932623	352086
		Replicate 2	397565	380429	373676	386844	394310	745201	1261339	1396241	1414546	1450189	1449376	1407541	397533			Replicate 2	346995	351079	354939	348380	384000	370743	401967	524117	708947	784853	1030636	961931	357282
		Replicate 3	376263	389933	379747	388632	405491	877882	1367529	1423619	1458419	1490778	1808557	1534908	371383			Replicate 3	373348	348859	343345	358733	362024	373153	405593	502162	650792	773196	828346	895455	341694
